# Supplementary material for: Exploring causality between bone mineral density and frailty: A bidirectional Mendelian randomization study
Source: PLoS One. 2024 Jan 25;19(1):e0296867. doi: 10.1371/journal.pone.0296867 (PMC10810463; doi:10.1371/journal.pone.0296867)
Supplement: S2 File — (XLSX) [file pone.0296867.s002.xlsx]

## Sheet: BMD on FI
e-BMD	SNP	effect_allele.exposure	other_allele.exposure	effect_allele.outcome	other_allele.outcome	beta.exposure	beta.outcome	eaf.exposure	eaf.outcome	remove	palindromic	ambiguous	id.outcome	chr	pos	se.outcome	samplesize.outcome	pval.outcome	outcome	originalname.outcome	outcome.deprecated	mr_keep.outcome	data_source.outcome	proxy.outcome	target_snp.outcome	proxy_snp.outcome	target_a1.outcome	target_a2.outcome	proxy_a1.outcome	proxy_a2.outcome	samplesize.exposure	se.exposure	pos.exposure	chr.exposure	pval.exposure	id.exposure	exposure	mr_keep.exposure	pval_origin.exposure	data_source.exposure	action	mr_keep
1	rs10047482	T	C	T	C	-0.0522975	0.0082	0.259569	0.2625	FALSE	FALSE	FALSE	ebi-a-GCST90020053	11	68231843	0.0038	175226	0.02913	Frailty index || id:ebi-a-GCST90020053	Frailty index	Frailty index || ||	TRUE	igd	NA	NA	NA	NA	NA	NA	NA	40613	0.00771874	68231843	11	1.20005e-11	ukb-b-11364	Heel bone mineral density (BMD), manual entry || id:ukb-b-11364	TRUE	reported	igd	2	TRUE
2	rs10221370	T	C	T	C	-0.053743	-0.0021	0.361998	0.3598	FALSE	FALSE	FALSE	ebi-a-GCST90020053	18	13709576	0.0034	175226	0.5513	Frailty index || id:ebi-a-GCST90020053	Frailty index	Frailty index || ||	TRUE	igd	NA	NA	NA	NA	NA	NA	NA	40613	0.00702036	13709576	18	1.9002e-14	ukb-b-11364	Heel bone mineral density (BMD), manual entry || id:ukb-b-11364	TRUE	reported	igd	2	TRUE
3	rs10450588	T	C	T	C	-0.0470044	0.0009	0.638908	0.6334	FALSE	FALSE	FALSE	ebi-a-GCST90020053	11	27308664	0.0034	175226	0.8002	Frailty index || id:ebi-a-GCST90020053	Frailty index	Frailty index || ||	TRUE	igd	NA	NA	NA	NA	NA	NA	NA	40613	0.00704084	27308664	11	2.49977e-11	ukb-b-11364	Heel bone mineral density (BMD), manual entry || id:ukb-b-11364	TRUE	reported	igd	2	TRUE
4	rs10838658	A	G	A	G	0.0518874	-0.0129	0.229709	0.2316	FALSE	FALSE	FALSE	ebi-a-GCST90020053	11	47130778	0.0039	175226	0.000959202	Frailty index || id:ebi-a-GCST90020053	Frailty index	Frailty index || ||	TRUE	igd	NA	NA	NA	NA	NA	NA	NA	40613	0.00802132	47130778	11	9.8992e-11	ukb-b-11364	Heel bone mineral density (BMD), manual entry || id:ukb-b-11364	TRUE	reported	igd	2	TRUE
5	rs10931982	C	T	C	T	0.0625069	-0.0035	0.76691	0.7762	FALSE	FALSE	FALSE	ebi-a-GCST90020053	2	202832130	0.004	175226	0.382	Frailty index || id:ebi-a-GCST90020053	Frailty index	Frailty index || ||	TRUE	igd	NA	NA	NA	NA	NA	NA	NA	40613	0.00796982	202832130	2	4.40048e-15	ukb-b-11364	Heel bone mineral density (BMD), manual entry || id:ukb-b-11364	TRUE	reported	igd	2	TRUE
6	rs11003038	C	T	C	T	-0.131854	0.0059	0.107064	0.1083	FALSE	FALSE	FALSE	ebi-a-GCST90020053	10	54433560	0.0053	175226	0.2705	Frailty index || id:ebi-a-GCST90020053	Frailty index	Frailty index || ||	TRUE	igd	NA	NA	NA	NA	NA	NA	NA	40613	0.0108975	54433560	10	1.10002e-33	ukb-b-11364	Heel bone mineral density (BMD), manual entry || id:ukb-b-11364	TRUE	reported	igd	2	TRUE
7	rs11088458	G	A	G	A	-0.0417982	0.0076	0.711547	0.7144	FALSE	FALSE	FALSE	ebi-a-GCST90020053	21	40350120	0.0037	175226	0.0402903	Frailty index || id:ebi-a-GCST90020053	Frailty index	Frailty index || ||	TRUE	igd	NA	NA	NA	NA	NA	NA	NA	40613	0.00751851	40350120	21	2.69998e-08	ukb-b-11364	Heel bone mineral density (BMD), manual entry || id:ukb-b-11364	TRUE	reported	igd	2	TRUE
8	rs113308638	T	G	T	G	-0.117934	0.0003	0.047831	0.0485	FALSE	FALSE	FALSE	ebi-a-GCST90020053	6	45392296	0.0077	175226	0.9725	Frailty index || id:ebi-a-GCST90020053	Frailty index	Frailty index || ||	TRUE	igd	NA	NA	NA	NA	NA	NA	NA	40613	0.0158904	45392296	6	1.20005e-13	ukb-b-11364	Heel bone mineral density (BMD), manual entry || id:ukb-b-11364	TRUE	reported	igd	2	TRUE
9	rs1133400	G	A	G	A	0.0446459	0.0019	0.217416	0.2201	FALSE	FALSE	FALSE	ebi-a-GCST90020053	10	134459388	0.004	175226	0.6386	Frailty index || id:ebi-a-GCST90020053	Frailty index	Frailty index || ||	TRUE	igd	NA	NA	NA	NA	NA	NA	NA	40613	0.00817534	134459388	10	4.70002e-08	ukb-b-11364	Heel bone mineral density (BMD), manual entry || id:ukb-b-11364	TRUE	reported	igd	2	TRUE
10	rs115134980	C	T	C	T	-0.0650236	-0.0081	0.148673	0.1522	FALSE	FALSE	FALSE	ebi-a-GCST90020053	4	996768	0.0046	175226	0.0798197	Frailty index || id:ebi-a-GCST90020053	Frailty index	Frailty index || ||	TRUE	igd	NA	NA	NA	NA	NA	NA	NA	40613	0.00949927	996768	4	7.59976e-12	ukb-b-11364	Heel bone mineral density (BMD), manual entry || id:ukb-b-11364	TRUE	reported	igd	2	TRUE
11	rs1159798	C	A	C	A	-0.0685661	0.0026	0.775713	0.7773	FALSE	FALSE	FALSE	ebi-a-GCST90020053	10	54412493	0.004	175226	0.5111	Frailty index || id:ebi-a-GCST90020053	Frailty index	Frailty index || ||	TRUE	igd	NA	NA	NA	NA	NA	NA	NA	40613	0.00806131	54412493	10	1.80011e-17	ukb-b-11364	Heel bone mineral density (BMD), manual entry || id:ukb-b-11364	TRUE	reported	igd	2	TRUE
12	rs117481343	T	C	T	C	0.120261	0.0066	0.02861	0.0297	FALSE	FALSE	FALSE	ebi-a-GCST90020053	12	13328208	0.01	175226	0.5108	Frailty index || id:ebi-a-GCST90020053	Frailty index	Frailty index || ||	TRUE	igd	NA	NA	NA	NA	NA	NA	NA	40613	0.0207742	13328208	12	7.10003e-09	ukb-b-11364	Heel bone mineral density (BMD), manual entry || id:ukb-b-11364	TRUE	reported	igd	2	TRUE
13	rs11812238	A	G	A	G	0.0460171	0.005	0.497897	0.497	FALSE	FALSE	FALSE	ebi-a-GCST90020053	10	31041315	0.0033	175226	0.1316	Frailty index || id:ebi-a-GCST90020053	Frailty index	Frailty index || ||	TRUE	igd	NA	NA	NA	NA	NA	NA	NA	40613	0.00675283	31041315	10	9.49948e-12	ukb-b-11364	Heel bone mineral density (BMD), manual entry || id:ukb-b-11364	TRUE	reported	igd	2	TRUE
14	rs11840862	G	A	G	A	-0.0445302	-0.0025	0.710417	0.7089	FALSE	FALSE	FALSE	ebi-a-GCST90020053	13	42956463	0.0036	175226	0.4887	Frailty index || id:ebi-a-GCST90020053	Frailty index	Frailty index || ||	TRUE	igd	NA	NA	NA	NA	NA	NA	NA	40613	0.00743382	42956463	13	2.1e-09	ukb-b-11364	Heel bone mineral density (BMD), manual entry || id:ukb-b-11364	TRUE	reported	igd	2	TRUE
15	rs11934731	A	G	A	G	-0.0420385	0.0006	0.682352	0.6798	FALSE	FALSE	FALSE	ebi-a-GCST90020053	4	88831249	0.0036	175226	0.857	Frailty index || id:ebi-a-GCST90020053	Frailty index	Frailty index || ||	TRUE	igd	NA	NA	NA	NA	NA	NA	NA	40613	0.00730733	88831249	4	8.79995e-09	ukb-b-11364	Heel bone mineral density (BMD), manual entry || id:ukb-b-11364	TRUE	reported	igd	2	TRUE
16	rs11972702	T	C	T	C	-0.0612742	0.0047	0.358177	0.3444	FALSE	FALSE	FALSE	ebi-a-GCST90020053	7	38147661	0.0035	175226	0.1756	Frailty index || id:ebi-a-GCST90020053	Frailty index	Frailty index || ||	TRUE	igd	NA	NA	NA	NA	NA	NA	NA	40613	0.00703276	38147661	7	2.99985e-18	ukb-b-11364	Heel bone mineral density (BMD), manual entry || id:ukb-b-11364	TRUE	reported	igd	2	TRUE
17	rs12424790	C	T	C	T	-0.0882635	-0.0052	0.073173	0.0717	FALSE	FALSE	FALSE	ebi-a-GCST90020053	12	1638069	0.0065	175226	0.418	Frailty index || id:ebi-a-GCST90020053	Frailty index	Frailty index || ||	TRUE	igd	NA	NA	NA	NA	NA	NA	NA	40613	0.0130254	1638069	12	1.20005e-11	ukb-b-11364	Heel bone mineral density (BMD), manual entry || id:ukb-b-11364	TRUE	reported	igd	2	TRUE
18	rs13222180	T	C	T	C	-0.0428949	0.0003	0.264802	0.2632	FALSE	FALSE	FALSE	ebi-a-GCST90020053	7	30970989	0.0038	175226	0.9271	Frailty index || id:ebi-a-GCST90020053	Frailty index	Frailty index || ||	TRUE	igd	NA	NA	NA	NA	NA	NA	NA	40613	0.00771158	30970989	7	2.69998e-08	ukb-b-11364	Heel bone mineral density (BMD), manual entry || id:ukb-b-11364	TRUE	reported	igd	2	TRUE
19	rs1414660	T	C	T	C	0.0823696	-0.0011	0.19523	0.1909	FALSE	FALSE	FALSE	ebi-a-GCST90020053	1	240586695	0.0042	175226	0.8	Frailty index || id:ebi-a-GCST90020053	Frailty index	Frailty index || ||	TRUE	igd	NA	NA	NA	NA	NA	NA	NA	40613	0.00852311	240586695	1	4.30031e-22	ukb-b-11364	Heel bone mineral density (BMD), manual entry || id:ukb-b-11364	TRUE	reported	igd	2	TRUE
20	rs1878526	A	G	A	G	0.0732097	-0.0025	0.220958	0.2173	FALSE	FALSE	FALSE	ebi-a-GCST90020053	2	119038598	0.004	175226	0.5318	Frailty index || id:ebi-a-GCST90020053	Frailty index	Frailty index || ||	TRUE	igd	NA	NA	NA	NA	NA	NA	NA	40613	0.00817663	119038598	2	3.40017e-19	ukb-b-11364	Heel bone mineral density (BMD), manual entry || id:ukb-b-11364	TRUE	reported	igd	2	TRUE
21	rs1891002	A	T	A	T	-0.103079	0.0036	0.291176	0.2879	FALSE	TRUE	FALSE	ebi-a-GCST90020053	6	151900047	0.0036	175226	0.3165	Frailty index || id:ebi-a-GCST90020053	Frailty index	Frailty index || ||	TRUE	igd	NA	NA	NA	NA	NA	NA	NA	40613	0.00742785	151900047	6	8.69961e-44	ukb-b-11364	Heel bone mineral density (BMD), manual entry || id:ukb-b-11364	TRUE	reported	igd	2	TRUE
22	rs2195682	T	C	T	C	-0.0421893	-0.001	0.404321	0.4004	FALSE	FALSE	FALSE	ebi-a-GCST90020053	1	68635743	0.0034	175226	0.771699	Frailty index || id:ebi-a-GCST90020053	Frailty index	Frailty index || ||	TRUE	igd	NA	NA	NA	NA	NA	NA	NA	40613	0.00689674	68635743	1	9.49992e-10	ukb-b-11364	Heel bone mineral density (BMD), manual entry || id:ukb-b-11364	TRUE	reported	igd	2	TRUE
23	rs2273368	T	C	T	C	0.0470017	-0.007	0.198288	0.1991	FALSE	FALSE	FALSE	ebi-a-GCST90020053	1	113063771	0.0041	175226	0.0895097	Frailty index || id:ebi-a-GCST90020053	Frailty index	Frailty index || ||	TRUE	igd	NA	NA	NA	NA	NA	NA	NA	40613	0.00850523	113063771	1	3.29997e-08	ukb-b-11364	Heel bone mineral density (BMD), manual entry || id:ukb-b-11364	TRUE	reported	igd	2	TRUE
24	rs2647468	G	A	G	A	-0.0462996	-0.0001	0.762455	0.7593	FALSE	FALSE	FALSE	ebi-a-GCST90020053	1	220181010	0.0039	175226	0.9831	Frailty index || id:ebi-a-GCST90020053	Frailty index	Frailty index || ||	TRUE	igd	TRUE	rs2647468	rs1768666	A	G	C	T	40613	0.00797422	220168633	1	6.4e-09	ukb-b-11364	Heel bone mineral density (BMD), manual entry || id:ukb-b-11364	TRUE	reported	igd	2	TRUE
25	rs2732098	G	C	G	C	-0.0511907	0.0005	0.594474	0.5999	FALSE	TRUE	FALSE	ebi-a-GCST90020053	8	71920997	0.0034	175226	0.8869	Frailty index || id:ebi-a-GCST90020053	Frailty index	Frailty index || ||	TRUE	igd	NA	NA	NA	NA	NA	NA	NA	40613	0.00687952	71920997	8	1e-13	ukb-b-11364	Heel bone mineral density (BMD), manual entry || id:ukb-b-11364	TRUE	reported	igd	2	TRUE
26	rs2737252	A	G	A	G	0.0416503	-0.0049	0.276371	0.2848	FALSE	FALSE	FALSE	ebi-a-GCST90020053	8	116663898	0.0037	175226	0.1791	Frailty index || id:ebi-a-GCST90020053	Frailty index	Frailty index || ||	TRUE	igd	NA	NA	NA	NA	NA	NA	NA	40613	0.00755719	116663898	8	3.59998e-08	ukb-b-11364	Heel bone mineral density (BMD), manual entry || id:ukb-b-11364	TRUE	reported	igd	2	TRUE
27	rs2741856	C	G	C	G	0.0781979	0.0005	0.07956	0.078	FALSE	TRUE	FALSE	ebi-a-GCST90020053	17	41858623	0.0062	175226	0.9398	Frailty index || id:ebi-a-GCST90020053	Frailty index	Frailty index || ||	TRUE	igd	TRUE	rs2741856	rs71382995	C	G	A	G	40613	0.012546	41826839	17	4.60002e-10	ukb-b-11364	Heel bone mineral density (BMD), manual entry || id:ukb-b-11364	TRUE	reported	igd	2	TRUE
28	rs2908007	G	A	G	A	0.171209	-0.0061	0.401332	0.397	FALSE	FALSE	FALSE	ebi-a-GCST90020053	7	120962164	0.0034	175226	0.0692899	Frailty index || id:ebi-a-GCST90020053	Frailty index	Frailty index || ||	TRUE	igd	NA	NA	NA	NA	NA	NA	NA	40613	0.00690498	120962164	7	1e-135	ukb-b-11364	Heel bone mineral density (BMD), manual entry || id:ukb-b-11364	TRUE	reported	igd	2	TRUE
29	rs2929308	A	T	A	T	-0.0411139	0.0024	0.517174	0.5093	FALSE	TRUE	TRUE	ebi-a-GCST90020053	8	9084121	0.0033	175226	0.4694	Frailty index || id:ebi-a-GCST90020053	Frailty index	Frailty index || ||	TRUE	igd	NA	NA	NA	NA	NA	NA	NA	40613	0.00679474	9084121	8	1.40001e-09	ukb-b-11364	Heel bone mineral density (BMD), manual entry || id:ukb-b-11364	TRUE	reported	igd	2	FALSE
30	rs2941584	C	T	C	T	0.0499772	0.0008	0.670923	0.6777	FALSE	FALSE	FALSE	ebi-a-GCST90020053	2	54881621	0.0035	175226	0.8291	Frailty index || id:ebi-a-GCST90020053	Frailty index	Frailty index || ||	TRUE	igd	NA	NA	NA	NA	NA	NA	NA	40613	0.0071923	54881621	2	3.69999e-12	ukb-b-11364	Heel bone mineral density (BMD), manual entry || id:ukb-b-11364	TRUE	reported	igd	2	TRUE
31	rs2982573	C	T	C	T	0.0804004	0.0036	0.416642	0.4236	FALSE	FALSE	FALSE	ebi-a-GCST90020053	6	152010534	0.0033	175226	0.2824	Frailty index || id:ebi-a-GCST90020053	Frailty index	Frailty index || ||	TRUE	igd	NA	NA	NA	NA	NA	NA	NA	40613	0.00687404	152010534	6	1.29987e-31	ukb-b-11364	Heel bone mineral density (BMD), manual entry || id:ukb-b-11364	TRUE	reported	igd	2	TRUE
32	rs34920465	G	A	G	A	0.071738	-0.0044	0.179636	0.1745	FALSE	FALSE	FALSE	ebi-a-GCST90020053	1	22700351	0.0044	175226	0.3119	Frailty index || id:ebi-a-GCST90020053	Frailty index	Frailty index || ||	TRUE	igd	NA	NA	NA	NA	NA	NA	NA	40613	0.00876011	22700351	1	2.60016e-16	ukb-b-11364	Heel bone mineral density (BMD), manual entry || id:ukb-b-11364	TRUE	reported	igd	2	TRUE
33	rs35107139	C	A	C	A	0.063162	0.0025	0.403987	0.4003	FALSE	FALSE	FALSE	ebi-a-GCST90020053	14	54419106	0.0035	175226	0.4749	Frailty index || id:ebi-a-GCST90020053	Frailty index	Frailty index || ||	TRUE	igd	NA	NA	NA	NA	NA	NA	NA	40613	0.00712721	54419106	14	7.89951e-19	ukb-b-11364	Heel bone mineral density (BMD), manual entry || id:ukb-b-11364	TRUE	reported	igd	2	TRUE
34	rs35681117	T	C	T	C	0.0517586	0.0028	0.298599	0.2947	FALSE	FALSE	FALSE	ebi-a-GCST90020053	7	37959021	0.0036	175226	0.4416	Frailty index || id:ebi-a-GCST90020053	Frailty index	Frailty index || ||	TRUE	igd	NA	NA	NA	NA	NA	NA	NA	40613	0.00739986	37959021	7	2.70023e-12	ukb-b-11364	Heel bone mineral density (BMD), manual entry || id:ukb-b-11364	TRUE	reported	igd	2	TRUE
35	rs3802858	C	T	C	T	0.0397671	-0.0103	0.42784	0.429	FALSE	FALSE	FALSE	ebi-a-GCST90020053	11	115078492	0.0033	175226	0.00198399	Frailty index || id:ebi-a-GCST90020053	Frailty index	Frailty index || ||	TRUE	igd	NA	NA	NA	NA	NA	NA	NA	40613	0.00681054	115078492	11	5.19996e-09	ukb-b-11364	Heel bone mineral density (BMD), manual entry || id:ukb-b-11364	TRUE	reported	igd	2	TRUE
36	rs419918	C	G	C	G	0.058397	-0.0003	0.551635	0.5506	FALSE	TRUE	TRUE	ebi-a-GCST90020053	3	41118898	0.0033	175226	0.9386	Frailty index || id:ebi-a-GCST90020053	Frailty index	Frailty index || ||	TRUE	igd	NA	NA	NA	NA	NA	NA	NA	40613	0.00677694	41118898	3	6.90081e-18	ukb-b-11364	Heel bone mineral density (BMD), manual entry || id:ukb-b-11364	TRUE	reported	igd	2	FALSE
37	rs4233949	G	C	G	C	-0.0791344	0.0056	0.607912	0.6061	FALSE	TRUE	FALSE	ebi-a-GCST90020053	2	54659707	0.0034	175226	0.0960395	Frailty index || id:ebi-a-GCST90020053	Frailty index	Frailty index || ||	TRUE	igd	NA	NA	NA	NA	NA	NA	NA	40613	0.00693117	54659707	2	3.40017e-30	ukb-b-11364	Heel bone mineral density (BMD), manual entry || id:ukb-b-11364	TRUE	reported	igd	2	TRUE
38	rs4729260	C	G	C	G	0.0537074	-0.0022	0.663948	0.6666	FALSE	TRUE	FALSE	ebi-a-GCST90020053	7	96117918	0.0035	175226	0.5381	Frailty index || id:ebi-a-GCST90020053	Frailty index	Frailty index || ||	TRUE	igd	NA	NA	NA	NA	NA	NA	NA	40613	0.00714701	96117918	7	5.70033e-14	ukb-b-11364	Heel bone mineral density (BMD), manual entry || id:ukb-b-11364	TRUE	reported	igd	2	TRUE
39	rs4790881	A	C	A	C	0.0574381	0.0044	0.697809	0.6985	FALSE	FALSE	FALSE	ebi-a-GCST90020053	17	2068932	0.0036	175226	0.2171	Frailty index || id:ebi-a-GCST90020053	Frailty index	Frailty index || ||	TRUE	igd	NA	NA	NA	NA	NA	NA	NA	40613	0.00737518	2068932	17	6.79986e-15	ukb-b-11364	Heel bone mineral density (BMD), manual entry || id:ukb-b-11364	TRUE	reported	igd	2	TRUE
40	rs4906321	C	T	C	T	0.0498633	0.0042	0.667392	0.6661	FALSE	FALSE	FALSE	ebi-a-GCST90020053	14	103878882	0.0035	175226	0.236	Frailty index || id:ebi-a-GCST90020053	Frailty index	Frailty index || ||	TRUE	igd	NA	NA	NA	NA	NA	NA	NA	40613	0.00720049	103878882	14	4.40048e-12	ukb-b-11364	Heel bone mineral density (BMD), manual entry || id:ukb-b-11364	TRUE	reported	igd	2	TRUE
41	rs552521	A	C	A	C	-0.0673254	0.0059	0.314373	0.3121	FALSE	FALSE	FALSE	ebi-a-GCST90020053	11	86882599	0.0036	175226	0.0965806	Frailty index || id:ebi-a-GCST90020053	Frailty index	Frailty index || ||	TRUE	igd	NA	NA	NA	NA	NA	NA	NA	40613	0.00727876	86882599	11	2.29985e-20	ukb-b-11364	Heel bone mineral density (BMD), manual entry || id:ukb-b-11364	TRUE	reported	igd	2	TRUE
42	rs56104760	G	A	G	A	-0.0491984	-0.0036	0.181533	0.1867	FALSE	FALSE	FALSE	ebi-a-GCST90020053	1	22486029	0.0042	175226	0.3983	Frailty index || id:ebi-a-GCST90020053	Frailty index	Frailty index || ||	TRUE	igd	NA	NA	NA	NA	NA	NA	NA	40613	0.00873835	22486029	1	1.79999e-08	ukb-b-11364	Heel bone mineral density (BMD), manual entry || id:ukb-b-11364	TRUE	reported	igd	2	TRUE
43	rs6538224	G	A	G	A	0.0492433	-0.0001	0.409858	0.3995	FALSE	FALSE	FALSE	ebi-a-GCST90020053	12	90533915	0.0034	175226	0.987	Frailty index || id:ebi-a-GCST90020053	Frailty index	Frailty index || ||	TRUE	igd	TRUE	rs6538224	rs55849728	G	A	T	C	40613	0.00685866	90473496	12	7.00003e-13	ukb-b-11364	Heel bone mineral density (BMD), manual entry || id:ukb-b-11364	TRUE	reported	igd	2	TRUE
44	rs6903443	G	A	G	A	-0.0479913	-0.0002	0.547539	0.5436	FALSE	FALSE	FALSE	ebi-a-GCST90020053	6	133575048	0.0033	175226	0.9456	Frailty index || id:ebi-a-GCST90020053	Frailty index	Frailty index || ||	TRUE	igd	NA	NA	NA	NA	NA	NA	NA	40613	0.00680635	133575048	6	1.80011e-12	ukb-b-11364	Heel bone mineral density (BMD), manual entry || id:ukb-b-11364	TRUE	reported	igd	2	TRUE
45	rs7045925	T	C	T	C	0.0430887	0.0028	0.263331	0.2613	FALSE	FALSE	FALSE	ebi-a-GCST90020053	9	96475306	0.0038	175226	0.4576	Frailty index || id:ebi-a-GCST90020053	Frailty index	Frailty index || ||	TRUE	igd	NA	NA	NA	NA	NA	NA	NA	40613	0.00769758	96475306	9	2.19999e-08	ukb-b-11364	Heel bone mineral density (BMD), manual entry || id:ukb-b-11364	TRUE	reported	igd	2	TRUE
46	rs7121746	G	A	G	A	-0.0461639	-0.0036	0.589214	0.588	FALSE	FALSE	FALSE	ebi-a-GCST90020053	11	112437007	0.0034	175226	0.2819	Frailty index || id:ebi-a-GCST90020053	Frailty index	Frailty index || ||	TRUE	igd	NA	NA	NA	NA	NA	NA	NA	40613	0.00691121	112437007	11	2.39994e-11	ukb-b-11364	Heel bone mineral density (BMD), manual entry || id:ukb-b-11364	TRUE	reported	igd	2	TRUE
47	rs71378512	A	G	A	G	-0.107915	0.0032	0.048688	0.0482	FALSE	FALSE	FALSE	ebi-a-GCST90020053	16	410178	0.0086	175226	0.7082	Frailty index || id:ebi-a-GCST90020053	Frailty index	Frailty index || ||	TRUE	igd	NA	NA	NA	NA	NA	NA	NA	40613	0.017364	410178	16	5.1e-10	ukb-b-11364	Heel bone mineral density (BMD), manual entry || id:ukb-b-11364	TRUE	reported	igd	2	TRUE
48	rs7250288	A	G	A	G	0.109286	0.0089	0.093513	0.0906	FALSE	FALSE	FALSE	ebi-a-GCST90020053	19	33562464	0.0058	175226	0.1245	Frailty index || id:ebi-a-GCST90020053	Frailty index	Frailty index || ||	TRUE	igd	NA	NA	NA	NA	NA	NA	NA	40613	0.011645	33562464	19	6.29941e-21	ukb-b-11364	Heel bone mineral density (BMD), manual entry || id:ukb-b-11364	TRUE	reported	igd	2	TRUE
49	rs755760	A	T	A	T	0.0405961	0.0001	0.355126	0.3621	FALSE	TRUE	FALSE	ebi-a-GCST90020053	11	68827175	0.0035	175226	0.981	Frailty index || id:ebi-a-GCST90020053	Frailty index	Frailty index || ||	TRUE	igd	NA	NA	NA	NA	NA	NA	NA	40613	0.00718001	68827175	11	1.6e-08	ukb-b-11364	Heel bone mineral density (BMD), manual entry || id:ukb-b-11364	TRUE	reported	igd	2	TRUE
50	rs76946110	A	G	A	G	0.140779	-0.0034	0.02879	0.0299	FALSE	FALSE	FALSE	ebi-a-GCST90020053	2	119571670	0.0098	175226	0.727999	Frailty index || id:ebi-a-GCST90020053	Frailty index	Frailty index || ||	TRUE	igd	NA	NA	NA	NA	NA	NA	NA	40613	0.0202965	119571670	2	4.00037e-12	ukb-b-11364	Heel bone mineral density (BMD), manual entry || id:ukb-b-11364	TRUE	reported	igd	2	TRUE
51	rs7741021	C	A	C	A	0.0793191	-0.0031	0.473613	0.4792	FALSE	FALSE	FALSE	ebi-a-GCST90020053	6	127468274	0.0033	175226	0.3472	Frailty index || id:ebi-a-GCST90020053	Frailty index	Frailty index || ||	TRUE	igd	NA	NA	NA	NA	NA	NA	NA	40613	0.00676511	127468274	6	9.49948e-32	ukb-b-11364	Heel bone mineral density (BMD), manual entry || id:ukb-b-11364	TRUE	reported	igd	2	TRUE
52	rs9309078	G	C	G	C	0.0668912	-0.0038	0.217341	0.221	FALSE	TRUE	FALSE	ebi-a-GCST90020053	2	42249890	0.004	175226	0.3372	Frailty index || id:ebi-a-GCST90020053	Frailty index	Frailty index || ||	TRUE	igd	NA	NA	NA	NA	NA	NA	NA	40613	0.00820995	42249890	2	3.69999e-16	ukb-b-11364	Heel bone mineral density (BMD), manual entry || id:ukb-b-11364	TRUE	reported	igd	2	TRUE
53	rs9606138	A	G	A	G	-0.117932	0.0053	0.10537	0.1067	FALSE	FALSE	FALSE	ebi-a-GCST90020053	22	19676393	0.0055	175226	0.3356	Frailty index || id:ebi-a-GCST90020053	Frailty index	Frailty index || ||	TRUE	igd	NA	NA	NA	NA	NA	NA	NA	40613	0.0112091	19676393	22	6.90081e-26	ukb-b-11364	Heel bone mineral density (BMD), manual entry || id:ukb-b-11364	TRUE	reported	igd	2	TRUE
FA-BMD	SNP	effect_allele.exposure	other_allele.exposure	effect_allele.outcome	other_allele.outcome	beta.exposure	beta.outcome	eaf.exposure	eaf.outcome	remove	palindromic	ambiguous	id.outcome	chr	pos	se.outcome	samplesize.outcome	pval.outcome	outcome	originalname.outcome	outcome.deprecated	mr_keep.outcome	data_source.outcome	pval.exposure	samplesize.exposure	chr.exposure	se.exposure	pos.exposure	id.exposure	exposure	mr_keep.exposure	pval_origin.exposure	data_source.exposure	action	mr_keep
1	rs13423976	G	A	G	A	0.097978	-0.0009	0.714002	0.7332	FALSE	FALSE	FALSE	ebi-a-GCST90020053	2	38745624	0.0037	175226	0.7993	Frailty index || id:ebi-a-GCST90020053	Frailty index	Frailty index || ||	TRUE	igd	2.30001e-08	10805	2	0.017179	38745624	ieu-a-977	Forearm bone mineral density || id:ieu-a-977	TRUE	reported	igd	2	TRUE
2	rs6894139	G	T	G	T	-0.088937	0.0038	0.513206	0.4642	FALSE	FALSE	FALSE	ebi-a-GCST90020053	5	88327782	0.0033	175226	0.2516	Frailty index || id:ebi-a-GCST90020053	Frailty index	Frailty index || ||	TRUE	igd	2.52e-08	10805	5	0.015638	88327782	ieu-a-977	Forearm bone mineral density || id:ieu-a-977	TRUE	reported	igd	2	TRUE
3	rs7776725	C	T	C	T	0.186109	-0.0074	0.259348	0.2781	FALSE	FALSE	FALSE	ebi-a-GCST90020053	7	121033121	0.0037	175226	0.0460797	Frailty index || id:ebi-a-GCST90020053	Frailty index	Frailty index || ||	TRUE	igd	1.21004e-25	10805	7	0.017421	121033121	ieu-a-977	Forearm bone mineral density || id:ieu-a-977	TRUE	reported	igd	2	TRUE
FN-BMD	SNP	effect_allele.exposure	other_allele.exposure	effect_allele.outcome	other_allele.outcome	beta.exposure	beta.outcome	eaf.exposure	eaf.outcome	remove	palindromic	ambiguous	id.outcome	chr	pos	se.outcome	samplesize.outcome	pval.outcome	outcome	originalname.outcome	outcome.deprecated	mr_keep.outcome	data_source.outcome	proxy.outcome	target_snp.outcome	proxy_snp.outcome	target_a1.outcome	target_a2.outcome	proxy_a1.outcome	proxy_a2.outcome	samplesize.exposure	se.exposure	pos.exposure	chr.exposure	pval.exposure	id.exposure	exposure	mr_keep.exposure	pval_origin.exposure	data_source.exposure	action	mr_keep
1	rs10170839	C	A	C	A	-0.059358	-0.0014	0.431424	0.4959	FALSE	FALSE	FALSE	ebi-a-GCST90020053	2	166572906	0.0033	175226	0.669501	Frailty index || id:ebi-a-GCST90020053	Frailty index	Frailty index || ||	TRUE	igd	NA	NA	NA	NA	NA	NA	NA	49988	0.007521	166572906	2	1.20005e-14	ieu-a-980	Femoral neck bone mineral density || id:ieu-a-980	TRUE	reported	igd	2	TRUE
2	rs10794639	G	A	G	A	-0.051188	0.0078	0.458313	0.4731	FALSE	FALSE	FALSE	ebi-a-GCST90020053	16	377367	0.0033	175226	0.0183299	Frailty index || id:ebi-a-GCST90020053	Frailty index	Frailty index || ||	TRUE	igd	NA	NA	NA	NA	NA	NA	NA	49988	0.007546	377367	16	3.29989e-11	ieu-a-980	Femoral neck bone mineral density || id:ieu-a-980	TRUE	reported	igd	2	TRUE
3	rs10946458	C	T	C	T	-0.044918	0.0002	0.338425	0.3277	FALSE	FALSE	FALSE	ebi-a-GCST90020053	6	21391282	0.0035	175226	0.9545	Frailty index || id:ebi-a-GCST90020053	Frailty index	Frailty index || ||	TRUE	igd	NA	NA	NA	NA	NA	NA	NA	49988	0.007974	21391282	6	3.63003e-08	ieu-a-980	Femoral neck bone mineral density || id:ieu-a-980	TRUE	reported	igd	2	TRUE
4	rs11024028	G	C	G	C	0.05552	-0.0012	0.147176	0.2014	FALSE	TRUE	FALSE	ebi-a-GCST90020053	11	16756873	0.0042	175226	0.7694	Frailty index || id:ebi-a-GCST90020053	Frailty index	Frailty index || ||	TRUE	igd	NA	NA	NA	NA	NA	NA	NA	49988	0.009698	16756873	11	2.18002e-08	ieu-a-980	Femoral neck bone mineral density || id:ieu-a-980	TRUE	reported	igd	2	TRUE
5	rs11652763	A	G	A	G	0.083568	-0.0079	0.147574	0.0951	FALSE	FALSE	FALSE	ebi-a-GCST90020053	17	42208172	0.0057	175226	0.1644	Frailty index || id:ebi-a-GCST90020053	Frailty index	Frailty index || ||	TRUE	igd	NA	NA	NA	NA	NA	NA	NA	49988	0.012659	42208172	17	1.09001e-10	ieu-a-980	Femoral neck bone mineral density || id:ieu-a-980	TRUE	reported	igd	2	TRUE
6	rs13194508	C	T	C	T	-0.051843	-0.0022	0.195465	0.2586	FALSE	FALSE	FALSE	ebi-a-GCST90020053	6	127144683	0.0038	175226	0.5596	Frailty index || id:ebi-a-GCST90020053	Frailty index	Frailty index || ||	TRUE	igd	NA	NA	NA	NA	NA	NA	NA	49988	0.008915	127144683	6	1.29999e-08	ieu-a-980	Femoral neck bone mineral density || id:ieu-a-980	TRUE	reported	igd	2	TRUE
7	rs1366594	C	A	C	A	-0.079453	0.0037	0.522593	0.4662	FALSE	FALSE	FALSE	ebi-a-GCST90020053	5	88376061	0.0033	175226	0.2635	Frailty index || id:ebi-a-GCST90020053	Frailty index	Frailty index || ||	TRUE	igd	NA	NA	NA	NA	NA	NA	NA	49988	0.007525	88376061	5	5.44001e-25	ieu-a-980	Femoral neck bone mineral density || id:ieu-a-980	TRUE	reported	igd	2	TRUE
8	rs1485307	C	T	C	T	-0.061597	-0.0035	0.582657	0.5442	FALSE	FALSE	FALSE	ebi-a-GCST90020053	8	120007395	0.0033	175226	0.2849	Frailty index || id:ebi-a-GCST90020053	Frailty index	Frailty index || ||	TRUE	igd	NA	NA	NA	NA	NA	NA	NA	49988	0.00761	120007395	8	2.49e-15	ieu-a-980	Femoral neck bone mineral density || id:ieu-a-980	TRUE	reported	igd	2	TRUE
9	rs1785493	T	C	T	C	-0.045109	0.0048	0.365235	0.359	FALSE	FALSE	FALSE	ebi-a-GCST90020053	11	68208345	0.0035	175226	0.1684	Frailty index || id:ebi-a-GCST90020053	Frailty index	Frailty index || ||	TRUE	igd	NA	NA	NA	NA	NA	NA	NA	49988	0.008037	68208345	11	4.06004e-08	ieu-a-980	Femoral neck bone mineral density || id:ieu-a-980	TRUE	reported	igd	2	TRUE
10	rs2566752	C	T	C	T	0.061943	-0.0025	0.41074	0.3765	FALSE	FALSE	FALSE	ebi-a-GCST90020053	1	68656697	0.0034	175226	0.4575	Frailty index || id:ebi-a-GCST90020053	Frailty index	Frailty index || ||	TRUE	igd	NA	NA	NA	NA	NA	NA	NA	49988	0.007699	68656697	1	3.65006e-15	ieu-a-980	Femoral neck bone mineral density || id:ieu-a-980	TRUE	reported	igd	2	TRUE
11	rs2741856	C	G	C	G	0.087631	0.0005	0.0573588	0.078	FALSE	TRUE	FALSE	ebi-a-GCST90020053	17	41858623	0.0062	175226	0.9398	Frailty index || id:ebi-a-GCST90020053	Frailty index	Frailty index || ||	TRUE	igd	TRUE	rs2741856	rs71382995	C	G	A	G	49988	0.014131	41826839	17	1.33999e-09	ieu-a-980	Femoral neck bone mineral density || id:ieu-a-980	TRUE	reported	igd	2	TRUE
12	rs3779381	G	A	G	A	0.057989	-0.0055	0.252188	0.2573	FALSE	FALSE	FALSE	ebi-a-GCST90020053	7	120966790	0.0038	175226	0.148	Frailty index || id:ebi-a-GCST90020053	Frailty index	Frailty index || ||	TRUE	igd	NA	NA	NA	NA	NA	NA	NA	49988	0.008522	120966790	7	2.87012e-11	ieu-a-980	Femoral neck bone mineral density || id:ieu-a-980	TRUE	reported	igd	2	TRUE
13	rs4281029	A	C	A	C	0.056816	-0.0026	0.187749	0.2013	FALSE	FALSE	FALSE	ebi-a-GCST90020053	7	38153650	0.0042	175226	0.5271	Frailty index || id:ebi-a-GCST90020053	Frailty index	Frailty index || ||	TRUE	igd	NA	NA	NA	NA	NA	NA	NA	49988	0.009361	38153650	7	2.95999e-09	ieu-a-980	Femoral neck bone mineral density || id:ieu-a-980	TRUE	reported	igd	2	TRUE
14	rs436448	C	T	C	T	0.063845	-0.0003	0.519809	0.5738	FALSE	FALSE	FALSE	ebi-a-GCST90020053	3	41121251	0.0033	175226	0.9328	Frailty index || id:ebi-a-GCST90020053	Frailty index	Frailty index || ||	TRUE	igd	NA	NA	NA	NA	NA	NA	NA	49988	0.007565	41121251	3	1.55991e-16	ieu-a-980	Femoral neck bone mineral density || id:ieu-a-980	TRUE	reported	igd	2	TRUE
15	rs4448201	C	G	C	G	0.065631	-0.0006	0.700398	0.6623	FALSE	TRUE	FALSE	ebi-a-GCST90020053	7	96154912	0.0035	175226	0.8672	Frailty index || id:ebi-a-GCST90020053	Frailty index	Frailty index || ||	TRUE	igd	NA	NA	NA	NA	NA	NA	NA	49988	0.007895	96154912	7	4.37019e-16	ieu-a-980	Femoral neck bone mineral density || id:ieu-a-980	TRUE	reported	igd	2	TRUE
16	rs4759320	C	G	C	G	-0.044812	-0.0024	0.334049	0.3691	FALSE	TRUE	FALSE	ebi-a-GCST90020053	12	54433011	0.0035	175226	0.4876	Frailty index || id:ebi-a-GCST90020053	Frailty index	Frailty index || ||	TRUE	igd	NA	NA	NA	NA	NA	NA	NA	49988	0.007933	54433011	12	3.32997e-08	ieu-a-980	Femoral neck bone mineral density || id:ieu-a-980	TRUE	reported	igd	2	TRUE
17	rs7108738	G	T	G	T	0.082771	-0.008	0.192681	0.1716	FALSE	FALSE	FALSE	ebi-a-GCST90020053	11	15710084	0.0044	175226	0.07006	Frailty index || id:ebi-a-GCST90020053	Frailty index	Frailty index || ||	TRUE	igd	NA	NA	NA	NA	NA	NA	NA	49988	0.009715	15710084	11	8.07049e-17	ieu-a-980	Femoral neck bone mineral density || id:ieu-a-980	TRUE	reported	igd	2	TRUE
18	rs71390846	C	G	C	G	-0.059106	-0.0072	0.173667	0.1893	FALSE	TRUE	FALSE	ebi-a-GCST90020053	16	86714715	0.0042	175226	0.0904399	Frailty index || id:ebi-a-GCST90020053	Frailty index	Frailty index || ||	TRUE	igd	NA	NA	NA	NA	NA	NA	NA	49988	0.009756	86714715	16	3.16002e-09	ieu-a-980	Femoral neck bone mineral density || id:ieu-a-980	TRUE	reported	igd	2	TRUE
19	rs7209460	T	C	T	C	0.050829	0.0048	0.705251	0.6978	FALSE	FALSE	FALSE	ebi-a-GCST90020053	17	2048713	0.0036	175226	0.1852	Frailty index || id:ebi-a-GCST90020053	Frailty index	Frailty index || ||	TRUE	igd	NA	NA	NA	NA	NA	NA	NA	49988	0.008199	2048713	17	1.34999e-09	ieu-a-980	Femoral neck bone mineral density || id:ieu-a-980	TRUE	reported	igd	2	TRUE
20	rs7524102	G	A	G	A	0.083798	-0.0045	0.198329	0.1746	FALSE	FALSE	FALSE	ebi-a-GCST90020053	1	22698447	0.0043	175226	0.3024	Frailty index || id:ebi-a-GCST90020053	Frailty index	Frailty index || ||	TRUE	igd	NA	NA	NA	NA	NA	NA	NA	49988	0.009823	22698447	1	7.36038e-17	ieu-a-980	Femoral neck bone mineral density || id:ieu-a-980	TRUE	reported	igd	2	TRUE
21	rs9478217	G	A	G	A	0.052736	-0.0032	0.482657	0.6001	FALSE	FALSE	FALSE	ebi-a-GCST90020053	6	151874122	0.0034	175226	0.3437	Frailty index || id:ebi-a-GCST90020053	Frailty index	Frailty index || ||	TRUE	igd	NA	NA	NA	NA	NA	NA	NA	49988	0.007608	151874122	6	1.22999e-11	ieu-a-980	Femoral neck bone mineral density || id:ieu-a-980	TRUE	reported	igd	2	TRUE
LS-BMD	SNP	effect_allele.exposure	other_allele.exposure	effect_allele.outcome	other_allele.outcome	beta.exposure	beta.outcome	eaf.exposure	eaf.outcome	remove	palindromic	ambiguous	id.outcome	chr	pos	se.outcome	samplesize.outcome	pval.outcome	outcome	originalname.outcome	outcome.deprecated	mr_keep.outcome	data_source.outcome	pval.exposure	se.exposure	samplesize.exposure	chr.exposure	pos.exposure	id.exposure	exposure	mr_keep.exposure	pval_origin.exposure	data_source.exposure	action	mr_keep
1	rs1023940	G	A	G	A	-0.064541	0.0017	0.534845	0.5066	FALSE	FALSE	FALSE	ebi-a-GCST90020053	6	151932778	0.0033	175226	0.6183	Frailty index || id:ebi-a-GCST90020053	Frailty index	Frailty index || ||	TRUE	igd	6.46994e-13	0.00876	44731	6	151932778	ieu-a-982	Lumbar spine bone mineral density || id:ieu-a-982	TRUE	reported	igd	2	TRUE
2	rs11002249	T	C	T	C	0.069743	-0.0018	0.235402	0.1814	FALSE	FALSE	FALSE	ebi-a-GCST90020053	10	79447228	0.0043	175226	0.668399	Frailty index || id:ebi-a-GCST90020053	Frailty index	Frailty index || ||	TRUE	igd	1.01e-09	0.011142	44731	10	79447228	ieu-a-982	Lumbar spine bone mineral density || id:ieu-a-982	TRUE	reported	igd	2	TRUE
3	rs11024028	G	C	G	C	0.065776	-0.0012	0.147176	0.2014	FALSE	TRUE	FALSE	ebi-a-GCST90020053	11	16756873	0.0042	175226	0.7694	Frailty index || id:ebi-a-GCST90020053	Frailty index	Frailty index || ||	TRUE	igd	1.43999e-08	0.011325	44731	11	16756873	ieu-a-982	Lumbar spine bone mineral density || id:ieu-a-982	TRUE	reported	igd	2	TRUE
4	rs11680288	A	G	A	G	-0.054235	0.0003	0.428958	0.5077	FALSE	FALSE	FALSE	ebi-a-GCST90020053	2	166603281	0.0033	175226	0.9275	Frailty index || id:ebi-a-GCST90020053	Frailty index	Frailty index || ||	TRUE	igd	3.11997e-09	0.008933	44731	2	166603281	ieu-a-982	Lumbar spine bone mineral density || id:ieu-a-982	TRUE	reported	igd	2	TRUE
5	rs11692564	T	C	T	C	0.23782	0.006	0.0127287	0.0176	FALSE	FALSE	FALSE	ebi-a-GCST90020053	2	119545994	0.0127	175226	0.637801	Frailty index || id:ebi-a-GCST90020053	Frailty index	Frailty index || ||	TRUE	igd	4.09996e-09	0.039471	44731	2	119545994	ieu-a-982	Lumbar spine bone mineral density || id:ieu-a-982	TRUE	reported	igd	2	TRUE
6	rs13046645	A	T	A	T	-0.055863	-0.0046	0.276293	0.3041	FALSE	TRUE	FALSE	ebi-a-GCST90020053	21	36818136	0.0037	175226	0.2082	Frailty index || id:ebi-a-GCST90020053	Frailty index	Frailty index || ||	TRUE	igd	2.91998e-08	0.009829	44731	21	36818136	ieu-a-982	Lumbar spine bone mineral density || id:ieu-a-982	TRUE	reported	igd	2	TRUE
7	rs1357651	G	T	G	T	0.068117	-0.0039	0.645187	0.6536	FALSE	FALSE	FALSE	ebi-a-GCST90020053	7	38097862	0.0035	175226	0.2625	Frailty index || id:ebi-a-GCST90020053	Frailty index	Frailty index || ||	TRUE	igd	3.74973e-13	0.009151	44731	7	38097862	ieu-a-982	Lumbar spine bone mineral density || id:ieu-a-982	TRUE	reported	igd	2	TRUE
8	rs2220189	G	C	G	C	-0.082756	-0.0036	0.610183	0.5479	FALSE	TRUE	TRUE	ebi-a-GCST90020053	8	120007708	0.0033	175226	0.2826	Frailty index || id:ebi-a-GCST90020053	Frailty index	Frailty index || ||	TRUE	igd	4.25011e-20	0.008797	44731	8	120007708	ieu-a-982	Lumbar spine bone mineral density || id:ieu-a-982	TRUE	reported	igd	2	FALSE
9	rs2235811	G	A	G	A	-0.054301	-0.009	0.537709	0.4768	FALSE	FALSE	FALSE	ebi-a-GCST90020053	20	10644158	0.0033	175226	0.00679595	Frailty index || id:ebi-a-GCST90020053	Frailty index	Frailty index || ||	TRUE	igd	4.66004e-09	0.009045	44731	20	10644158	ieu-a-982	Lumbar spine bone mineral density || id:ieu-a-982	TRUE	reported	igd	2	TRUE
10	rs2291467	T	C	T	C	-0.077421	0.0077	0.228162	0.2624	FALSE	FALSE	FALSE	ebi-a-GCST90020053	11	68216756	0.0038	175226	0.04048	Frailty index || id:ebi-a-GCST90020053	Frailty index	Frailty index || ||	TRUE	igd	9.64051e-14	0.010148	44731	11	68216756	ieu-a-982	Lumbar spine bone mineral density || id:ieu-a-982	TRUE	reported	igd	2	TRUE
11	rs2566752	C	T	C	T	0.082922	-0.0025	0.41074	0.3765	FALSE	FALSE	FALSE	ebi-a-GCST90020053	1	68656697	0.0034	175226	0.4575	Frailty index || id:ebi-a-GCST90020053	Frailty index	Frailty index || ||	TRUE	igd	1.49005e-19	0.008947	44731	1	68656697	ieu-a-982	Lumbar spine bone mineral density || id:ieu-a-982	TRUE	reported	igd	2	TRUE
12	rs35681117	T	C	T	C	0.055162	0.0028	0.237947	0.2947	FALSE	FALSE	FALSE	ebi-a-GCST90020053	7	37959021	0.0036	175226	0.4416	Frailty index || id:ebi-a-GCST90020053	Frailty index	Frailty index || ||	TRUE	igd	2.39001e-08	0.009645	44731	7	37959021	ieu-a-982	Lumbar spine bone mineral density || id:ieu-a-982	TRUE	reported	igd	2	TRUE
13	rs401680	T	A	T	A	0.056521	-0.001	0.503898	0.5606	FALSE	TRUE	TRUE	ebi-a-GCST90020053	3	41127094	0.0033	175226	0.7669	Frailty index || id:ebi-a-GCST90020053	Frailty index	Frailty index || ||	TRUE	igd	3.69999e-10	0.008802	44731	3	41127094	ieu-a-982	Lumbar spine bone mineral density || id:ieu-a-982	TRUE	reported	igd	2	FALSE
14	rs6965122	G	A	G	A	-0.061835	0.0018	0.265712	0.3276	FALSE	FALSE	FALSE	ebi-a-GCST90020053	7	96133319	0.0035	175226	0.611299	Frailty index || id:ebi-a-GCST90020053	Frailty index	Frailty index || ||	TRUE	igd	7.39946e-11	0.009266	44731	7	96133319	ieu-a-982	Lumbar spine bone mineral density || id:ieu-a-982	TRUE	reported	igd	2	TRUE
15	rs71390846	C	G	C	G	-0.064092	-0.0072	0.173667	0.1893	FALSE	TRUE	FALSE	ebi-a-GCST90020053	16	86714715	0.0042	175226	0.0904399	Frailty index || id:ebi-a-GCST90020053	Frailty index	Frailty index || ||	TRUE	igd	3.79997e-08	0.011373	44731	16	86714715	ieu-a-982	Lumbar spine bone mineral density || id:ieu-a-982	TRUE	reported	igd	2	TRUE
16	rs73326583	A	C	A	C	0.072363	0.0026	0.160382	0.1443	FALSE	FALSE	FALSE	ebi-a-GCST90020053	14	91465976	0.0047	175226	0.5798	Frailty index || id:ebi-a-GCST90020053	Frailty index	Frailty index || ||	TRUE	igd	2.83002e-09	0.011887	44731	14	91465976	ieu-a-982	Lumbar spine bone mineral density || id:ieu-a-982	TRUE	reported	igd	2	TRUE
17	rs7524102	G	A	G	A	0.089822	-0.0045	0.198329	0.1746	FALSE	FALSE	FALSE	ebi-a-GCST90020053	1	22698447	0.0043	175226	0.3024	Frailty index || id:ebi-a-GCST90020053	Frailty index	Frailty index || ||	TRUE	igd	2.40991e-14	0.011494	44731	1	22698447	ieu-a-982	Lumbar spine bone mineral density || id:ieu-a-982	TRUE	reported	igd	2	TRUE
18	rs7807953	T	C	T	C	0.075102	-0.007	0.263325	0.2755	FALSE	FALSE	FALSE	ebi-a-GCST90020053	7	121000718	0.0037	175226	0.0593895	Frailty index || id:ebi-a-GCST90020053	Frailty index	Frailty index || ||	TRUE	igd	4.1096e-14	0.009698	44731	7	121000718	ieu-a-982	Lumbar spine bone mineral density || id:ieu-a-982	TRUE	reported	igd	2	TRUE
19	rs78667121	A	G	A	G	0.149862	-0.0032	0.0221957	0.0313	FALSE	FALSE	FALSE	ebi-a-GCST90020053	13	43200103	0.0095	175226	0.7338	Frailty index || id:ebi-a-GCST90020053	Frailty index	Frailty index || ||	TRUE	igd	1.21001e-08	0.025668	44731	13	43200103	ieu-a-982	Lumbar spine bone mineral density || id:ieu-a-982	TRUE	reported	igd	2	TRUE
20	rs884205	C	A	C	A	0.062204	0.0053	0.786794	0.747	FALSE	FALSE	FALSE	ebi-a-GCST90020053	18	60054857	0.0038	175226	0.1661	Frailty index || id:ebi-a-GCST90020053	Frailty index	Frailty index || ||	TRUE	igd	2.77e-09	0.010212	44731	18	60054857	ieu-a-982	Lumbar spine bone mineral density || id:ieu-a-982	TRUE	reported	igd	2	TRUE
21	rs894738	A	G	A	G	-0.062783	-0.0006	0.333492	0.3638	FALSE	FALSE	FALSE	ebi-a-GCST90020053	12	54417525	0.0035	175226	0.8681	Frailty index || id:ebi-a-GCST90020053	Frailty index	Frailty index || ||	TRUE	igd	1.99986e-11	0.009136	44731	12	54417525	ieu-a-982	Lumbar spine bone mineral density || id:ieu-a-982	TRUE	reported	igd	2	TRUE
22	rs9533094	G	A	G	A	-0.082629	-0.0027	0.404296	0.4905	FALSE	FALSE	FALSE	ebi-a-GCST90020053	13	42965837	0.0033	175226	0.4101	Frailty index || id:ebi-a-GCST90020053	Frailty index	Frailty index || ||	TRUE	igd	2.80027e-20	0.008741	44731	13	42965837	ieu-a-982	Lumbar spine bone mineral density || id:ieu-a-982	TRUE	reported	igd	2	TRUE
23	rs9749364	G	T	G	T	0.11438	0.0054	0.133492	0.0866	FALSE	FALSE	FALSE	ebi-a-GCST90020053	19	33525713	0.0059	175226	0.3652	Frailty index || id:ebi-a-GCST90020053	Frailty index	Frailty index || ||	TRUE	igd	6.64003e-10	0.018078	44731	19	33525713	ieu-a-982	Lumbar spine bone mineral density || id:ieu-a-982	TRUE	reported	igd	2	TRUE
24	rs9921222	T	C	T	C	-0.053345	0.0081	0.461177	0.4721	FALSE	FALSE	FALSE	ebi-a-GCST90020053	16	375782	0.0033	175226	0.0149001	Frailty index || id:ebi-a-GCST90020053	Frailty index	Frailty index || ||	TRUE	igd	3.16002e-09	0.008789	44731	16	375782	ieu-a-982	Lumbar spine bone mineral density || id:ieu-a-982	TRUE	reported	igd	2	TRUE

## Sheet: FI on BMD
e-BMD	SNP	effect_allele.exposure	other_allele.exposure	effect_allele.outcome	other_allele.outcome	beta.exposure	beta.outcome	eaf.exposure	eaf.outcome	remove	palindromic	ambiguous	id.outcome	chr	pos	se.outcome	samplesize.outcome	pval.outcome	outcome	originalname.outcome	outcome.deprecated	mr_keep.outcome	data_source.outcome	chr.exposure	pos.exposure	se.exposure	pval.exposure	samplesize.exposure	id.exposure	exposure	mr_keep.exposure	pval_origin.exposure	data_source.exposure	action	mr_keep
1	rs10891490	C	T	C	T	-0.0188	-0.00103128	0.5915	0.5887	FALSE	FALSE	FALSE	ukb-b-11364	11	112885527	0.00687614	40613	0.88	Heel bone mineral density (BMD), manual entry || id:ukb-b-11364	Heel bone mineral density (BMD), manual entry	Heel bone mineral density (BMD), manual entry || ||	TRUE	igd	11	112885527	0.0034	2e-08	175226	ebi-a-GCST90020053	Frailty index || id:ebi-a-GCST90020053	TRUE	reported	igd	2	TRUE
2	rs12739243	C	T	C	T	-0.0242	-0.00358308	0.2206	0.220445	FALSE	FALSE	FALSE	ukb-b-11364	1	210302043	0.00816275	40613	0.66	Heel bone mineral density (BMD), manual entry || id:ukb-b-11364	Heel bone mineral density (BMD), manual entry	Heel bone mineral density (BMD), manual entry || ||	TRUE	igd	1	210302043	0.004	1.279e-09	175226	ebi-a-GCST90020053	Frailty index || id:ebi-a-GCST90020053	TRUE	reported	igd	2	TRUE
3	rs1363103	C	T	C	T	-0.0191	0.0071599	0.38	0.38363	FALSE	FALSE	FALSE	ukb-b-11364	5	103917837	0.00697337	40613	0.3	Heel bone mineral density (BMD), manual entry || id:ukb-b-11364	Heel bone mineral density (BMD), manual entry	Heel bone mineral density (BMD), manual entry || ||	TRUE	igd	5	103917837	0.0034	2.22802e-08	175226	ebi-a-GCST90020053	Frailty index || id:ebi-a-GCST90020053	TRUE	reported	igd	2	TRUE
4	rs17612102	C	T	C	T	0.0187	0.00658128	0.5933	0.597815	FALSE	FALSE	FALSE	ukb-b-11364	15	52264094	0.00689918	40613	0.34	Heel bone mineral density (BMD), manual entry || id:ukb-b-11364	Heel bone mineral density (BMD), manual entry	Heel bone mineral density (BMD), manual entry || ||	TRUE	igd	15	52264094	0.0034	2.84898e-08	175226	ebi-a-GCST90020053	Frailty index || id:ebi-a-GCST90020053	TRUE	reported	igd	2	TRUE
5	rs2071207	C	T	C	T	-0.0187	-0.00990646	0.478	0.476057	FALSE	FALSE	FALSE	ukb-b-11364	3	50159844	0.00676359	40613	0.14	Heel bone mineral density (BMD), manual entry || id:ukb-b-11364	Heel bone mineral density (BMD), manual entry	Heel bone mineral density (BMD), manual entry || ||	TRUE	igd	3	50159844	0.0033	1.467e-08	175226	ebi-a-GCST90020053	Frailty index || id:ebi-a-GCST90020053	TRUE	reported	igd	2	TRUE
6	rs2396766	A	G	A	G	0.0201	0.00618478	0.4725	0.47265	FALSE	FALSE	FALSE	ukb-b-11364	7	114318071	0.00671258	40613	0.36	Heel bone mineral density (BMD), manual entry || id:ukb-b-11364	Heel bone mineral density (BMD), manual entry	Heel bone mineral density (BMD), manual entry || ||	TRUE	igd	7	114318071	0.0033	1.22e-09	175226	ebi-a-GCST90020053	Frailty index || id:ebi-a-GCST90020053	TRUE	reported	igd	2	TRUE
7	rs374943348	A	T	A	T	0.0274	-0.0047339	0.3605	0.364151	FALSE	TRUE	FALSE	ukb-b-11364	6	32619856	0.00793445	40613	0.55	Heel bone mineral density (BMD), manual entry || id:ukb-b-11364	Heel bone mineral density (BMD), manual entry	Heel bone mineral density (BMD), manual entry || ||	TRUE	igd	6	32619856	0.0039	3.22775e-12	175226	ebi-a-GCST90020053	Frailty index || id:ebi-a-GCST90020053	TRUE	reported	igd	2	TRUE
8	rs3959554	G	A	G	A	0.0189	0.0100058	0.4177	0.421962	FALSE	FALSE	FALSE	ukb-b-11364	15	41443924	0.00686147	40613	0.14	Heel bone mineral density (BMD), manual entry || id:ukb-b-11364	Heel bone mineral density (BMD), manual entry	Heel bone mineral density (BMD), manual entry || ||	TRUE	igd	15	41443924	0.0034	1.74e-08	175226	ebi-a-GCST90020053	Frailty index || id:ebi-a-GCST90020053	TRUE	reported	igd	2	TRUE
9	rs4146140	T	C	T	C	-0.0198	0.000353179	0.3811	0.383675	FALSE	FALSE	FALSE	ukb-b-11364	10	61885362	0.00700665	40613	0.96	Heel bone mineral density (BMD), manual entry || id:ukb-b-11364	Heel bone mineral density (BMD), manual entry	Heel bone mineral density (BMD), manual entry || ||	TRUE	igd	10	61885362	0.0034	6.827e-09	175226	ebi-a-GCST90020053	Frailty index || id:ebi-a-GCST90020053	TRUE	reported	igd	2	TRUE
10	rs4952693	T	C	T	C	-0.0194	-0.0152112	0.3734	0.368242	FALSE	FALSE	FALSE	ukb-b-11364	2	44151808	0.00701926	40613	0.0299999	Heel bone mineral density (BMD), manual entry || id:ukb-b-11364	Heel bone mineral density (BMD), manual entry	Heel bone mineral density (BMD), manual entry || ||	TRUE	igd	2	44151808	0.0034	1.46899e-08	175226	ebi-a-GCST90020053	Frailty index || id:ebi-a-GCST90020053	TRUE	reported	igd	2	TRUE
11	rs56299474	A	C	A	C	0.0241	0.000465137	0.1733	0.17611	FALSE	FALSE	FALSE	ukb-b-11364	8	21992804	0.00887961	40613	0.96	Heel bone mineral density (BMD), manual entry || id:ukb-b-11364	Heel bone mineral density (BMD), manual entry	Heel bone mineral density (BMD), manual entry || ||	TRUE	igd	8	21992804	0.0044	3.94103e-08	175226	ebi-a-GCST90020053	Frailty index || id:ebi-a-GCST90020053	TRUE	reported	igd	2	TRUE
12	rs583514	C	T	C	T	0.0199	0.00876626	0.5111	0.508225	FALSE	FALSE	FALSE	ukb-b-11364	3	173114167	0.00676326	40613	0.19	Heel bone mineral density (BMD), manual entry || id:ukb-b-11364	Heel bone mineral density (BMD), manual entry	Heel bone mineral density (BMD), manual entry || ||	TRUE	igd	3	173114167	0.0033	1.64999e-09	175226	ebi-a-GCST90020053	Frailty index || id:ebi-a-GCST90020053	TRUE	reported	igd	2	TRUE
13	rs8089807	T	C	T	C	-0.0248	-0.00735288	0.1866	0.182146	FALSE	FALSE	FALSE	ukb-b-11364	18	39322639	0.00879282	40613	0.4	Heel bone mineral density (BMD), manual entry || id:ukb-b-11364	Heel bone mineral density (BMD), manual entry	Heel bone mineral density (BMD), manual entry || ||	TRUE	igd	18	39322639	0.0043	6.49905e-09	175226	ebi-a-GCST90020053	Frailty index || id:ebi-a-GCST90020053	TRUE	reported	igd	2	TRUE
14	rs82334	C	A	C	A	-0.0223	0.00263202	0.3177	0.316593	FALSE	FALSE	FALSE	ukb-b-11364	4	3225371	0.00725561	40613	0.719999	Heel bone mineral density (BMD), manual entry || id:ukb-b-11364	Heel bone mineral density (BMD), manual entry	Heel bone mineral density (BMD), manual entry || ||	TRUE	igd	4	3225371	0.0035	3.13098e-10	175226	ebi-a-GCST90020053	Frailty index || id:ebi-a-GCST90020053	TRUE	reported	igd	2	TRUE
15	rs9275160	A	G	A	G	0.0382	-0.0105158	0.3397	0.333046	FALSE	FALSE	FALSE	ukb-b-11364	6	32652620	0.00714668	40613	0.14	Heel bone mineral density (BMD), manual entry || id:ukb-b-11364	Heel bone mineral density (BMD), manual entry	Heel bone mineral density (BMD), manual entry || ||	TRUE	igd	6	32652620	0.0035	7.17629e-28	175226	ebi-a-GCST90020053	Frailty index || id:ebi-a-GCST90020053	TRUE	reported	igd	2	TRUE
FA-BMD	SNP	effect_allele.exposure	other_allele.exposure	effect_allele.outcome	other_allele.outcome	beta.exposure	beta.outcome	eaf.exposure	eaf.outcome	remove	palindromic	ambiguous	id.outcome	chr	pos	se.outcome	samplesize.outcome	pval.outcome	outcome	originalname.outcome	outcome.deprecated	mr_keep.outcome	data_source.outcome	proxy.outcome	target_snp.outcome	proxy_snp.outcome	target_a1.outcome	target_a2.outcome	proxy_a1.outcome	proxy_a2.outcome	chr.exposure	pos.exposure	se.exposure	pval.exposure	samplesize.exposure	id.exposure	exposure	mr_keep.exposure	pval_origin.exposure	data_source.exposure	action	mr_keep
1	rs10891490	C	T	C	T	-0.0188	0.007473	0.5915	0.499443	FALSE	FALSE	FALSE	ieu-a-977	11	112885527	0.015773	10805	0.642271	Forearm bone mineral density || id:ieu-a-977	Forearm bone mineral density	Forearm bone mineral density || ||	TRUE	igd	NA	NA	NA	NA	NA	NA	NA	11	112885527	0.0034	2e-08	175226	ebi-a-GCST90020053	Frailty index || id:ebi-a-GCST90020053	TRUE	reported	igd	2	TRUE
2	rs12739243	C	T	C	T	-0.0242	0.020137	0.2206	0.201591	FALSE	FALSE	FALSE	ieu-a-977	1	210302043	0.018987	10805	0.298373	Forearm bone mineral density || id:ieu-a-977	Forearm bone mineral density	Forearm bone mineral density || ||	TRUE	igd	NA	NA	NA	NA	NA	NA	NA	1	210302043	0.004	1.279e-09	175226	ebi-a-GCST90020053	Frailty index || id:ebi-a-GCST90020053	TRUE	reported	igd	2	TRUE
3	rs1363103	C	T	C	T	-0.0191	-0.011123	0.38	0.347812	FALSE	FALSE	FALSE	ieu-a-977	5	103917837	0.016379	10805	0.505497	Forearm bone mineral density || id:ieu-a-977	Forearm bone mineral density	Forearm bone mineral density || ||	TRUE	igd	NA	NA	NA	NA	NA	NA	NA	5	103917837	0.0034	2.22802e-08	175226	ebi-a-GCST90020053	Frailty index || id:ebi-a-GCST90020053	TRUE	reported	igd	2	TRUE
4	rs17612102	C	T	C	T	0.0187	-0.023761	0.5933	0.633015	FALSE	FALSE	FALSE	ieu-a-977	15	52264094	0.016412	10805	0.155724	Forearm bone mineral density || id:ieu-a-977	Forearm bone mineral density	Forearm bone mineral density || ||	TRUE	igd	NA	NA	NA	NA	NA	NA	NA	15	52264094	0.0034	2.84898e-08	175226	ebi-a-GCST90020053	Frailty index || id:ebi-a-GCST90020053	TRUE	reported	igd	2	TRUE
5	rs2071207	C	T	C	T	-0.0187	-0.029008	0.478	0.539618	FALSE	FALSE	FALSE	ieu-a-977	3	50159844	0.016079	10805	0.0769095	Forearm bone mineral density || id:ieu-a-977	Forearm bone mineral density	Forearm bone mineral density || ||	TRUE	igd	NA	NA	NA	NA	NA	NA	NA	3	50159844	0.0033	1.467e-08	175226	ebi-a-GCST90020053	Frailty index || id:ebi-a-GCST90020053	TRUE	reported	igd	2	TRUE
6	rs2396766	A	G	A	G	0.0201	-0.009403	0.4725	0.369133	FALSE	FALSE	FALSE	ieu-a-977	7	114318071	0.015715	10805	0.557428	Forearm bone mineral density || id:ieu-a-977	Forearm bone mineral density	Forearm bone mineral density || ||	TRUE	igd	NA	NA	NA	NA	NA	NA	NA	7	114318071	0.0033	1.22e-09	175226	ebi-a-GCST90020053	Frailty index || id:ebi-a-GCST90020053	TRUE	reported	igd	2	TRUE
7	rs3959554	G	A	G	A	0.0189	-0.024448	0.4177	0.37319	FALSE	FALSE	FALSE	ieu-a-977	15	41443924	0.016251	10805	0.140165	Forearm bone mineral density || id:ieu-a-977	Forearm bone mineral density	Forearm bone mineral density || ||	TRUE	igd	NA	NA	NA	NA	NA	NA	NA	15	41443924	0.0034	1.74e-08	175226	ebi-a-GCST90020053	Frailty index || id:ebi-a-GCST90020053	TRUE	reported	igd	2	TRUE
8	rs4146140	T	C	T	C	-0.0198	0.005514	0.3811	0.313365	FALSE	FALSE	FALSE	ieu-a-977	10	61885362	0.015865	10805	0.733295	Forearm bone mineral density || id:ieu-a-977	Forearm bone mineral density	Forearm bone mineral density || ||	TRUE	igd	NA	NA	NA	NA	NA	NA	NA	10	61885362	0.0034	6.827e-09	175226	ebi-a-GCST90020053	Frailty index || id:ebi-a-GCST90020053	TRUE	reported	igd	2	TRUE
9	rs4952693	T	C	T	C	-0.0194	-0.018072	0.3734	0.49459	FALSE	FALSE	FALSE	ieu-a-977	2	44151808	0.01607	10805	0.270135	Forearm bone mineral density || id:ieu-a-977	Forearm bone mineral density	Forearm bone mineral density || ||	TRUE	igd	NA	NA	NA	NA	NA	NA	NA	2	44151808	0.0034	1.46899e-08	175226	ebi-a-GCST90020053	Frailty index || id:ebi-a-GCST90020053	TRUE	reported	igd	2	TRUE
10	rs56299474	A	C	A	C	0.0241	0.052673	0.1733	0.177327	FALSE	FALSE	FALSE	ieu-a-977	8	21992804	0.021693	10805	0.017297	Forearm bone mineral density || id:ieu-a-977	Forearm bone mineral density	Forearm bone mineral density || ||	TRUE	igd	NA	NA	NA	NA	NA	NA	NA	8	21992804	0.0044	3.94103e-08	175226	ebi-a-GCST90020053	Frailty index || id:ebi-a-GCST90020053	TRUE	reported	igd	2	TRUE
11	rs583514	C	T	C	T	0.0199	0.004625	0.5111	0.539857	FALSE	FALSE	FALSE	ieu-a-977	3	173114167	0.015392	10805	0.768268	Forearm bone mineral density || id:ieu-a-977	Forearm bone mineral density	Forearm bone mineral density || ||	TRUE	igd	NA	NA	NA	NA	NA	NA	NA	3	173114167	0.0033	1.64999e-09	175226	ebi-a-GCST90020053	Frailty index || id:ebi-a-GCST90020053	TRUE	reported	igd	2	TRUE
12	rs8089807	T	C	T	C	-0.0248	0.020698	0.1866	0.167462	FALSE	FALSE	FALSE	ieu-a-977	18	39322639	0.020074	10805	0.311999	Forearm bone mineral density || id:ieu-a-977	Forearm bone mineral density	Forearm bone mineral density || ||	TRUE	igd	NA	NA	NA	NA	NA	NA	NA	18	39322639	0.0043	6.49905e-09	175226	ebi-a-GCST90020053	Frailty index || id:ebi-a-GCST90020053	TRUE	reported	igd	2	TRUE
13	rs82334	C	A	C	A	-0.0223	-0.00911	0.3177	0.300239	FALSE	FALSE	FALSE	ieu-a-977	4	3225371	0.017174	10805	0.603002	Forearm bone mineral density || id:ieu-a-977	Forearm bone mineral density	Forearm bone mineral density || ||	TRUE	igd	NA	NA	NA	NA	NA	NA	NA	4	3225371	0.0035	3.13098e-10	175226	ebi-a-GCST90020053	Frailty index || id:ebi-a-GCST90020053	TRUE	reported	igd	2	TRUE
14	rs9275160	A	G	A	G	0.0382	0.004446	0.3397	0.375099	FALSE	FALSE	FALSE	ieu-a-977	6	32658677	0.023005	10805	0.849699	Forearm bone mineral density || id:ieu-a-977	Forearm bone mineral density	Forearm bone mineral density || ||	TRUE	igd	TRUE	rs9275160	rs9275215	A	G	C	T	6	32652620	0.0035	7.17629e-28	175226	ebi-a-GCST90020053	Frailty index || id:ebi-a-GCST90020053	TRUE	reported	igd	2	TRUE
FN-BMD	SNP	effect_allele.exposure	other_allele.exposure	effect_allele.outcome	other_allele.outcome	beta.exposure	beta.outcome	eaf.exposure	eaf.outcome	remove	palindromic	ambiguous	id.outcome	chr	pos	se.outcome	samplesize.outcome	pval.outcome	outcome	originalname.outcome	outcome.deprecated	mr_keep.outcome	data_source.outcome	proxy.outcome	target_snp.outcome	proxy_snp.outcome	target_a1.outcome	target_a2.outcome	proxy_a1.outcome	proxy_a2.outcome	chr.exposure	pos.exposure	se.exposure	pval.exposure	samplesize.exposure	id.exposure	exposure	mr_keep.exposure	pval_origin.exposure	data_source.exposure	action	mr_keep
1	rs10891490	C	T	C	T	-0.0188	0.004649	0.5915	0.499443	FALSE	FALSE	FALSE	ieu-a-980	11	112885527	0.007603	49988	0.549618	Femoral neck bone mineral density || id:ieu-a-980	Femoral neck bone mineral density	Femoral neck bone mineral density || ||	TRUE	igd	NA	NA	NA	NA	NA	NA	NA	11	112885527	0.0034	2e-08	175226	ebi-a-GCST90020053	Frailty index || id:ebi-a-GCST90020053	TRUE	reported	igd	2	TRUE
2	rs12739243	C	T	C	T	-0.0242	0.005376	0.2206	0.201591	FALSE	FALSE	FALSE	ieu-a-980	1	210302043	0.009076	49988	0.562204	Femoral neck bone mineral density || id:ieu-a-980	Femoral neck bone mineral density	Femoral neck bone mineral density || ||	TRUE	igd	NA	NA	NA	NA	NA	NA	NA	1	210302043	0.004	1.279e-09	175226	ebi-a-GCST90020053	Frailty index || id:ebi-a-GCST90020053	TRUE	reported	igd	2	TRUE
3	rs1363103	C	T	C	T	-0.0191	-0.001305	0.38	0.347812	FALSE	FALSE	FALSE	ieu-a-980	5	103917837	0.007759	49988	0.869235	Femoral neck bone mineral density || id:ieu-a-980	Femoral neck bone mineral density	Femoral neck bone mineral density || ||	TRUE	igd	NA	NA	NA	NA	NA	NA	NA	5	103917837	0.0034	2.22802e-08	175226	ebi-a-GCST90020053	Frailty index || id:ebi-a-GCST90020053	TRUE	reported	igd	2	TRUE
4	rs17612102	C	T	C	T	0.0187	0.012064	0.5933	0.588067	FALSE	FALSE	FALSE	ieu-a-980	15	52264898	0.007719	49988	0.126168	Femoral neck bone mineral density || id:ieu-a-980	Femoral neck bone mineral density	Femoral neck bone mineral density || ||	TRUE	igd	TRUE	rs17612102	rs12902346	T	C	A	C	15	52264094	0.0034	2.84898e-08	175226	ebi-a-GCST90020053	Frailty index || id:ebi-a-GCST90020053	TRUE	reported	igd	2	TRUE
5	rs2071207	C	T	C	T	-0.0187	0.001587	0.478	0.539618	FALSE	FALSE	FALSE	ieu-a-980	3	50159844	0.0076	49988	0.838106	Femoral neck bone mineral density || id:ieu-a-980	Femoral neck bone mineral density	Femoral neck bone mineral density || ||	TRUE	igd	NA	NA	NA	NA	NA	NA	NA	3	50159844	0.0033	1.467e-08	175226	ebi-a-GCST90020053	Frailty index || id:ebi-a-GCST90020053	TRUE	reported	igd	2	TRUE
6	rs2396766	A	G	A	G	0.0201	0.001103	0.4725	0.369133	FALSE	FALSE	FALSE	ieu-a-980	7	114318071	0.007556	49988	0.886396	Femoral neck bone mineral density || id:ieu-a-980	Femoral neck bone mineral density	Femoral neck bone mineral density || ||	TRUE	igd	NA	NA	NA	NA	NA	NA	NA	7	114318071	0.0033	1.22e-09	175226	ebi-a-GCST90020053	Frailty index || id:ebi-a-GCST90020053	TRUE	reported	igd	2	TRUE
7	rs3959554	G	A	G	A	0.0189	-0.003955	0.4177	0.37319	FALSE	FALSE	FALSE	ieu-a-980	15	41443924	0.007673	49988	0.613999	Femoral neck bone mineral density || id:ieu-a-980	Femoral neck bone mineral density	Femoral neck bone mineral density || ||	TRUE	igd	NA	NA	NA	NA	NA	NA	NA	15	41443924	0.0034	1.74e-08	175226	ebi-a-GCST90020053	Frailty index || id:ebi-a-GCST90020053	TRUE	reported	igd	2	TRUE
8	rs4146140	T	C	T	C	-0.0198	0.005034	0.3811	0.313365	FALSE	FALSE	FALSE	ieu-a-980	10	61885362	0.007775	49988	0.526424	Femoral neck bone mineral density || id:ieu-a-980	Femoral neck bone mineral density	Femoral neck bone mineral density || ||	TRUE	igd	NA	NA	NA	NA	NA	NA	NA	10	61885362	0.0034	6.827e-09	175226	ebi-a-GCST90020053	Frailty index || id:ebi-a-GCST90020053	TRUE	reported	igd	2	TRUE
9	rs4952693	T	C	T	C	-0.0194	-0.009337	0.3734	0.49459	FALSE	FALSE	FALSE	ieu-a-980	2	44151808	0.007736	49988	0.237543	Femoral neck bone mineral density || id:ieu-a-980	Femoral neck bone mineral density	Femoral neck bone mineral density || ||	TRUE	igd	NA	NA	NA	NA	NA	NA	NA	2	44151808	0.0034	1.46899e-08	175226	ebi-a-GCST90020053	Frailty index || id:ebi-a-GCST90020053	TRUE	reported	igd	2	TRUE
10	rs56299474	A	C	A	C	0.0241	0.016223	0.1733	0.177327	FALSE	FALSE	FALSE	ieu-a-980	8	21992804	0.011087	49988	0.152203	Femoral neck bone mineral density || id:ieu-a-980	Femoral neck bone mineral density	Femoral neck bone mineral density || ||	TRUE	igd	NA	NA	NA	NA	NA	NA	NA	8	21992804	0.0044	3.94103e-08	175226	ebi-a-GCST90020053	Frailty index || id:ebi-a-GCST90020053	TRUE	reported	igd	2	TRUE
11	rs583514	C	T	C	T	0.0199	0.00164	0.5111	0.539857	FALSE	FALSE	FALSE	ieu-a-980	3	173114167	0.007549	49988	0.83165	Femoral neck bone mineral density || id:ieu-a-980	Femoral neck bone mineral density	Femoral neck bone mineral density || ||	TRUE	igd	NA	NA	NA	NA	NA	NA	NA	3	173114167	0.0033	1.64999e-09	175226	ebi-a-GCST90020053	Frailty index || id:ebi-a-GCST90020053	TRUE	reported	igd	2	TRUE
12	rs8089807	T	C	T	C	-0.0248	0.011072	0.1866	0.167462	FALSE	FALSE	FALSE	ieu-a-980	18	39322639	0.009618	49988	0.25999	Femoral neck bone mineral density || id:ieu-a-980	Femoral neck bone mineral density	Femoral neck bone mineral density || ||	TRUE	igd	NA	NA	NA	NA	NA	NA	NA	18	39322639	0.0043	6.49905e-09	175226	ebi-a-GCST90020053	Frailty index || id:ebi-a-GCST90020053	TRUE	reported	igd	2	TRUE
13	rs82334	C	A	C	A	-0.0223	-0.002402	0.3177	0.279157	FALSE	FALSE	FALSE	ieu-a-980	4	3235518	0.008239	49988	0.775459	Femoral neck bone mineral density || id:ieu-a-980	Femoral neck bone mineral density	Femoral neck bone mineral density || ||	TRUE	igd	TRUE	rs82334	rs362271	C	A	A	G	4	3225371	0.0035	3.13098e-10	175226	ebi-a-GCST90020053	Frailty index || id:ebi-a-GCST90020053	TRUE	reported	igd	2	TRUE
14	rs9275160	A	G	A	G	0.0382	0.001757	0.3397	0.3358	FALSE	FALSE	FALSE	ieu-a-980	6	32652620	0.012093	49988	0.886936	Femoral neck bone mineral density || id:ieu-a-980	Femoral neck bone mineral density	Femoral neck bone mineral density || ||	TRUE	igd	NA	NA	NA	NA	NA	NA	NA	6	32652620	0.0035	7.17629e-28	175226	ebi-a-GCST90020053	Frailty index || id:ebi-a-GCST90020053	TRUE	reported	igd	2	TRUE
LS-BMD	SNP	effect_allele.exposure	other_allele.exposure	effect_allele.outcome	other_allele.outcome	beta.exposure	beta.outcome	eaf.exposure	eaf.outcome	remove	palindromic	ambiguous	id.outcome	chr	pos	se.outcome	samplesize.outcome	pval.outcome	outcome	proxy.outcome	target_snp.outcome	proxy_snp.outcome	target_a1.outcome	target_a2.outcome	proxy_a1.outcome	proxy_a2.outcome	originalname.outcome	outcome.deprecated	mr_keep.outcome	data_source.outcome	chr.exposure	pos.exposure	se.exposure	pval.exposure	samplesize.exposure	id.exposure	exposure	mr_keep.exposure	pval_origin.exposure	data_source.exposure	action	SNP_index	mr_keep
1	rs10891490	C	T	C	T	-0.0188	-0.005453	0.5915	0.499443	FALSE	FALSE	FALSE	ieu-a-982	11	112885527	0.008856	44731	0.547604	Lumbar spine bone mineral density || id:ieu-a-982	FALSE	rs10891490	rs10891490	NA	NA	NA	NA	Lumbar spine bone mineral density	Lumbar spine bone mineral density || ||	TRUE	igd	11	112885527	0.0034	2e-08	175226	ebi-a-GCST90020053	Frailty index || id:ebi-a-GCST90020053	TRUE	reported	igd	2	1	TRUE
2	rs12739243	C	T	C	T	-0.0242	-0.002867	0.2206	0.201591	FALSE	FALSE	FALSE	ieu-a-982	1	210302043	0.010527	44731	0.790264	Lumbar spine bone mineral density || id:ieu-a-982	FALSE	rs12739243	rs12739243	NA	NA	NA	NA	Lumbar spine bone mineral density	Lumbar spine bone mineral density || ||	TRUE	igd	1	210302043	0.004	1.279e-09	175226	ebi-a-GCST90020053	Frailty index || id:ebi-a-GCST90020053	TRUE	reported	igd	2	1	TRUE
3	rs1363103	C	T	C	T	-0.0191	0.004121	0.38	0.347812	FALSE	FALSE	FALSE	ieu-a-982	5	103917837	0.00904	44731	0.656154	Lumbar spine bone mineral density || id:ieu-a-982	FALSE	rs1363103	rs1363103	NA	NA	NA	NA	Lumbar spine bone mineral density	Lumbar spine bone mineral density || ||	TRUE	igd	5	103917837	0.0034	2.22802e-08	175226	ebi-a-GCST90020053	Frailty index || id:ebi-a-GCST90020053	TRUE	reported	igd	2	1	TRUE
4	rs17612102	C	T	C	T	0.0187	-0.00444	0.5933	0.588067	FALSE	FALSE	FALSE	ieu-a-982	15	52264898	0.009031	44731	0.631139	Lumbar spine bone mineral density || id:ieu-a-982	TRUE	rs17612102	rs12902346	T	C	A	C	Lumbar spine bone mineral density	Lumbar spine bone mineral density || ||	TRUE	igd	15	52264094	0.0034	2.84898e-08	175226	ebi-a-GCST90020053	Frailty index || id:ebi-a-GCST90020053	TRUE	reported	igd	2	1	TRUE
5	rs2071207	C	T	C	T	-0.0187	0.00402	0.478	0.539618	FALSE	FALSE	FALSE	ieu-a-982	3	50159844	0.008884	44731	0.658512	Lumbar spine bone mineral density || id:ieu-a-982	FALSE	rs2071207	rs2071207	NA	NA	NA	NA	Lumbar spine bone mineral density	Lumbar spine bone mineral density || ||	TRUE	igd	3	50159844	0.0033	1.467e-08	175226	ebi-a-GCST90020053	Frailty index || id:ebi-a-GCST90020053	TRUE	reported	igd	2	1	TRUE
6	rs2396766	A	G	A	G	0.0201	-0.002705	0.4725	0.369133	FALSE	FALSE	FALSE	ieu-a-982	7	114318071	0.008807	44731	0.76423	Lumbar spine bone mineral density || id:ieu-a-982	FALSE	rs2396766	rs2396766	NA	NA	NA	NA	Lumbar spine bone mineral density	Lumbar spine bone mineral density || ||	TRUE	igd	7	114318071	0.0033	1.22e-09	175226	ebi-a-GCST90020053	Frailty index || id:ebi-a-GCST90020053	TRUE	reported	igd	2	1	TRUE
7	rs3959554	G	A	G	A	0.0189	0.00602	0.4177	0.37319	FALSE	FALSE	FALSE	ieu-a-982	15	41443924	0.00895	44731	0.511241	Lumbar spine bone mineral density || id:ieu-a-982	FALSE	rs3959554	rs3959554	NA	NA	NA	NA	Lumbar spine bone mineral density	Lumbar spine bone mineral density || ||	TRUE	igd	15	41443924	0.0034	1.74e-08	175226	ebi-a-GCST90020053	Frailty index || id:ebi-a-GCST90020053	TRUE	reported	igd	2	1	TRUE
8	rs4146140	T	C	T	C	-0.0198	-0.002539	0.3811	0.313365	FALSE	FALSE	FALSE	ieu-a-982	10	61885362	0.009023	44731	0.783453	Lumbar spine bone mineral density || id:ieu-a-982	FALSE	rs4146140	rs4146140	NA	NA	NA	NA	Lumbar spine bone mineral density	Lumbar spine bone mineral density || ||	TRUE	igd	10	61885362	0.0034	6.827e-09	175226	ebi-a-GCST90020053	Frailty index || id:ebi-a-GCST90020053	TRUE	reported	igd	2	1	TRUE
9	rs4952693	T	C	T	C	-0.0194	-0.02814	0.3734	0.49459	FALSE	FALSE	FALSE	ieu-a-982	2	44151808	0.009004	44731	0.00227997	Lumbar spine bone mineral density || id:ieu-a-982	FALSE	rs4952693	rs4952693	NA	NA	NA	NA	Lumbar spine bone mineral density	Lumbar spine bone mineral density || ||	TRUE	igd	2	44151808	0.0034	1.46899e-08	175226	ebi-a-GCST90020053	Frailty index || id:ebi-a-GCST90020053	TRUE	reported	igd	2	1	TRUE
10	rs56299474	A	C	A	C	0.0241	-0.000513	0.1733	0.177327	FALSE	FALSE	FALSE	ieu-a-982	8	21992804	0.012907	44731	0.969018	Lumbar spine bone mineral density || id:ieu-a-982	FALSE	rs56299474	rs56299474	NA	NA	NA	NA	Lumbar spine bone mineral density	Lumbar spine bone mineral density || ||	TRUE	igd	8	21992804	0.0044	3.94103e-08	175226	ebi-a-GCST90020053	Frailty index || id:ebi-a-GCST90020053	TRUE	reported	igd	2	1	TRUE
11	rs583514	C	T	C	T	0.0199	-0.008073	0.5111	0.539857	FALSE	FALSE	FALSE	ieu-a-982	3	173114167	0.008761	44731	0.368122	Lumbar spine bone mineral density || id:ieu-a-982	FALSE	rs583514	rs583514	NA	NA	NA	NA	Lumbar spine bone mineral density	Lumbar spine bone mineral density || ||	TRUE	igd	3	173114167	0.0033	1.64999e-09	175226	ebi-a-GCST90020053	Frailty index || id:ebi-a-GCST90020053	TRUE	reported	igd	2	1	TRUE
12	rs8089807	T	C	T	C	-0.0248	0.022994	0.1866	0.167462	FALSE	FALSE	FALSE	ieu-a-982	18	39322639	0.011163	44731	0.0442629	Lumbar spine bone mineral density || id:ieu-a-982	FALSE	rs8089807	rs8089807	NA	NA	NA	NA	Lumbar spine bone mineral density	Lumbar spine bone mineral density || ||	TRUE	igd	18	39322639	0.0043	6.49905e-09	175226	ebi-a-GCST90020053	Frailty index || id:ebi-a-GCST90020053	TRUE	reported	igd	2	1	TRUE
13	rs82334	C	A	C	A	-0.0223	-0.004328	0.3177	0.279157	FALSE	FALSE	FALSE	ieu-a-982	4	3235518	0.009592	44731	0.659471	Lumbar spine bone mineral density || id:ieu-a-982	TRUE	rs82334	rs362271	C	A	A	G	Lumbar spine bone mineral density	Lumbar spine bone mineral density || ||	TRUE	igd	4	3225371	0.0035	3.13098e-10	175226	ebi-a-GCST90020053	Frailty index || id:ebi-a-GCST90020053	TRUE	reported	igd	2	1	TRUE
14	rs9275160	A	G	A	G	0.0382	0.009874	0.3397	0.3358	FALSE	FALSE	FALSE	ieu-a-982	6	32652620	0.013937	44731	0.488995	Lumbar spine bone mineral density || id:ieu-a-982	FALSE	rs9275160	rs9275160	NA	NA	NA	NA	Lumbar spine bone mineral density	Lumbar spine bone mineral density || ||	TRUE	igd	6	32652620	0.0035	7.17629e-28	175226	ebi-a-GCST90020053	Frailty index || id:ebi-a-GCST90020053	TRUE	reported	igd	2	1	TRUE
